# Supplementary material for: Effects of activity participation and cognitive levels on depression in middle-aged and older adults with chronic illness: a national cross-sectional study
Source: Front Psychol. 2024 Oct 14;15:1415715. doi: 10.3389/fpsyg.2024.1415715 (PMC11513365; doi:10.3389/fpsyg.2024.1415715)
Supplement: Supplementary file 1 [file Data_Sheet_1.ZIP]

Archive with 10 entries (10 files):
- CHARLS2020r/COVID_Module.dta
- CHARLS2020r/Demographic_Background.dta
- CHARLS2020r/Exit_Module.dta
- CHARLS2020r/Family_Information.dta
- CHARLS2020r/Health_Status_and_Functioning.dta
- CHARLS2020r/Household_Income.dta
- CHARLS2020r/Individual_Income.dta
- CHARLS2020r/Sample_Infor.dta
- CHARLS2020r/Weights.dta
- CHARLS2020r/Work_Retirement.dta
